# Supplementary material for: Deletion of Superoxide Dismutase 1 Blunted Inflammatory Aortic Remodeling in Hypertensive Mice under Angiotensin II Infusion
Source: Antioxidants (Basel). 2021 Mar 16;10(3):471. doi: 10.3390/antiox10030471 (PMC8002308; doi:10.3390/antiox10030471)
Supplement: Supplementary file 1 [file antioxidants-10-00471-s001.zip]

Archive with 3 entries (3 files):
- supplement/Figure S1.docx
- supplement/Figure S2.docx
- supplement/Figure S3.docx
